# Supplementary material for: Prediction of Recurrent Urinary Tract Infection in Paediatric Patients by Deep Learning Analysis of 99mTc-DMSA Renal Scan
Source: Diagnostics (Basel). 2022 Feb 6;12(2):424. doi: 10.3390/diagnostics12020424 (PMC8870906; doi:10.3390/diagnostics12020424)
Supplement: Supplementary file 1 [file diagnostics-12-00424-s001.zip]

Archive with 1 entries (1 files):
- diagnostics-1563078-supplementary.pdf
